# Supplementary material for: Evaluation of some aspects in supervised cell type identification for single-cell RNA-seq: classifier, feature selection, and reference construction
Source: Genome Biol. 2021 Sep 9;22:264. doi: 10.1186/s13059-021-02480-2 (PMC8427961; doi:10.1186/s13059-021-02480-2)
Supplement: Supplementary file 2 — Additional file 2. Overview of experiments Excel Results_Summary_Table.xlsx (Excel file). [file 13059_2021_2480_MOESM2_ESM.xlsx]

## Sheet: Summary
Name	Purpose	# Training Dataset	# Test Dataset	# Training Cells	# Test Cells	# Training Cell Types	# Test Cell Types	# Common Cell Types	# Training individuals	# Test individuals	Training Condition	Test Condition	Additional Notes
PBMC_batch1_indS1_to_indS5	Individual Effect	Human PBMC SLE - batch1	Human PBMC SLE - batch1	1551	1582	8	8	8	1	1	SLE	SLE	SLE: Systemic Lupus Erythematosus
PBMC_batch1_A_to_B	Individual Effect	Human PBMC SLE - batch1	Human PBMC SLE - batch1	3178	3640	8	8	8	4	4	SLE	SLE
PBMC_downsampled_batch1_A_to_indS5	Combined Individual Effect	Human PBMC SLE - batch1	Human PBMC SLE - batch1	1551	1582	8	8	8	4	1	SLE	SLE
PBMC_batch2_control_to_stimulated	Condition Effect	Human PBMC SLE - batch2	Human PBMC SLE - batch2	12315	12051	8	8	8	8	8	SLE	beta-stimulated SLE
PBMC_protocols_Smart-seq2_to_CEL-Seq2	Protocol Effect	Human PBMC 7 protocols - Smart-seq2 - PBMC1	Human PBMC 7 protocols - CEL-Seq2 - PBMC1	253	243	6	7	6	NA	NA	Frozen Healthy	Frozen Healthy
PBMC_protocols_CEL-Seq2_to_10X	Protocol Effect	Human PBMC 7 protocols - CEL-Seq2 - PBMC1	Human PBMC 7 protocols - 10X(v2) - PBMC1	243	6318	7	9	7	NA	NA	Frozen Healthy	Frozen Healthy
PBMC_protocols_10X_to_CEL-Seq2	Protocol Effect	Human PBMC 7 protocols - 10X(v2) - PBMC1	Human PBMC 7 protocols - CEL-Seq2 - PBMC1	6318	243	9	7	7	NA	NA	Frozen Healthy	Frozen Healthy
PBMC_protocols_Smart-Seq2_PBMC1_to_PBMC2	Sample Effect	Human PBMC 7 protocols - Smart-seq2 - PBMC1	Human PBMC 7 protocols - Smart-seq2 - PBMC2	239	223	6	6	5	NA	NA	Frozen Healthy	Fresh Healthy
Seg_to_Muraro	Datasets Effect	Human Pancreas Segerstolpe	Human Pancreas Muraro	2038	2018	6	6	6	10	4	6 Healthy + 4 T2D	Healthy	Human Pancreas datasets are pre-processed remaining the 6 common cell types
Muraro_to_Seg	Datasets Effect	Human Pancreas Muraro	Human Pancreas Segerstolpe	2018	2038	6	6	6	4	10	Healthy	6 Healthy + 4 T2D
Seg_Xin_to_Muraro	Datasets Effect	Human Pancreas Segerstolpe + Human Pancreas Xin	Human Pancreas Muraro	3980	2018	6	6	6	28	4	18 Healthy + 10 T2D	Healthy	Segerstolpe: 6 Healthy + 4 T2D, Xin: 12 Healthy + 6 T2D
Seg_Healthy_to_T2D	Condition Effect	Human Pancreas Segerstolpe	Human Pancreas Segerstolpe	995	1043	6	6	6	6	4	Healthy	T2D
Seg_Healthy_to_Muraro	Datasets Effect	Human Pancreas Segerstolpe	Human Pancreas Muraro	995	2018	6	6	6	6	4	Healthy	Healthy
Seg_6Healthy3T2D_to_Seg_1T2D	Combined Condition Effect	Human Pancreas Segerstolpe	Human Pancreas Segerstolpe	1797	241	6	6	6	9	1	6 Healthy + 3 T2D	T2D
Seg_5Healthy4T2D_to_Seg_1Healthy	Combined Condition Effect	Human Pancreas Segerstolpe	Human Pancreas Segerstolpe	1973	62	6	6	6	9	1	5 Healthy + 4 T2D	Healthy
Wholebrain_FC_ind1_to_ind2_major_celltypes	Individual Effect	Mouse Whole Brain - FC	Mouse Whole Brain - FC	8062	8726	14	14	14	1	1	Healthy	Healthy	P60FCRep1 -> P60FCCx3cr1Rep1
Wholebrain_FC_ind1_to_ind2_sub_celltypes	Individual Effect	Mouse Whole Brain - FC	Mouse Whole Brain - FC	8062	8726	79	80	77	1	1	Healthy	Healthy
Wholebrain_HC_ind1_to_ind2_major_celltypes	Individual Effect	Mouse Whole Brain - HC	Mouse Whole Brain - HC	7213	14354	11	11	11	1	1	Healthy	Healthy	P60HippoRep1 -> P60HippoRep2
Wholebrain_HC_ind1_to_ind2_sub_celltypes	Individual Effect	Mouse Whole Brain - HC	Mouse Whole Brain - HC	7213	14354	101	101	101	1	1	Healthy	Healthy
Wholebrain_FC_to_HC_major_celltypes	Regions Effect	Mouse Whole Brain - FC	Mouse Whole Brain - HC	71445	52387	14	11	9	7	6	Healthy	Healthy
pFC_Adult_to_P21_major_celltypes	Condition Effect	Mouse Prefrontal Cortex - Adult	Mouse Prefrontal Cortex - P21	24822	10538	8	8	8	12	3	Mixed condition	Healthy	6 saline-treated + 6 cocain-treated (Three time points: 2 Maintance, 2 48h after withdrawal, 2 15 days after withdrawal)
pFC_Adult_to_P21_sub_celltypes	Condition Effect	Mouse Prefrontal Cortex - Adult	Mouse Prefrontal Cortex - P21	24822	10538	98	44	38	12	3	Mixed condition	Healthy
Wholebrain_FC_adult_to_pFC_adult_major_celltypes	Datasets Effect	Mouse Whole Brain - FC	Mouse Prefrontal Cortex - Adult	71445	24833	14	8	7	7	12	Healthy	Mixed condition
Wholebrain_FC_ind1_to_pFC_ind1	Datasets Effect	Mouse Whole Brain - FC	Mouse Prefrontal Cortex - Adult	8062	1504	14	8	7	1	1	Healthy	Healthy	P60FCRep1 -> PFCSample1 (saline-treated at Maintance timepoint)
Wholebrain_FC_exclude_ind2_to_ind2_major_celltypes	Combined Individual Effect	Mouse Whole Brain - FC	Mouse Whole Brain - FC	62719	8726	14	14	14	6	1	Healthy	Healthy	Exclude P60FCCx3cr1Rep1 in training
Wholebrain_FC_exclude_ind2_to_ind2_sub_celltypes	Combined Individual Effect	Mouse Whole Brain - FC	Mouse Whole Brain - FC	62719	8726	80	81	80	6	1	Healthy	Healthy
Wholebrain_FC_downsampled_exclude_ind2_to_ind2_major_celltypes	Combined Individual Effect	Mouse Whole Brain - FC	Mouse Whole Brain - FC	8062	8726	14	14	14	6	1	Healthy	Healthy
Wholebrain_FC_downsample_exclude_ind2_to_ind2_sub_celltypes	Combined Individual Effect	Mouse Whole Brain - FC	Mouse Whole Brain - FC	8062	8726	80	81	80	6	1	Healthy	Healthy
Wholebrain_FC_downsample_adult_to_pFC_ind1	Combined Individual Effect	Mouse Whole Brain - FC	Mouse Prefrontal Cortex - Adult	8062	1504	14	8	7	6	1	Healthy	Healthy

## Sheet: Datasets
Dataset Name	Reference	Dataset Link
Human PBMC SLE	Kang et al. 2018	https://www.ncbi.nlm.nih.gov/geo/query/acc.cgi?acc=GSE96583
Human PBMC 7 protocols	Ding et al. 2020	https://singlecell.broadinstitute.org/single_cell/study/SCP424/single-cell-comparison-pbmc-data
Human Pancreas Segerstolpe	Segerstolpe et al. 2016	https://www.ebi.ac.uk/arrayexpress/experiments/E-MTAB-5061/
Human Pancreas Xin	Xin et al. 2016	https://www.ncbi.nlm.nih.gov/geo/query/acc.cgi?acc=GSE81608
Human Pancreas Muraro	Muraro et al. 2016	https://www.ncbi.nlm.nih.gov/geo/query/acc.cgi?acc=GSE85241
Human Pancreas Baron	Baron et al. 2016	https://www.ncbi.nlm.nih.gov/geo/query/acc.cgi?acc=GSE84133
Mouse Whole Brain	Saunders et al. 2018	https://www.ncbi.nlm.nih.gov/geo/query/acc.cgi?acc=GSE116470
Mouse Prefrontal Cortex	Bhattaacherjee et al. 2019	https://www.ncbi.nlm.nih.gov/geo/query/acc.cgi?acc=GSE124952
