# Supplementary material for: Evaluation of some aspects in supervised cell type identification for single-cell RNA-seq: classifier, feature selection, and reference construction
Source: Genome Biol. 2021 Sep 9;22:264. doi: 10.1186/s13059-021-02480-2 (PMC8427961; doi:10.1186/s13059-021-02480-2)
Supplement: Supplementary file 3 — Additional file 3. R data frame including all 29 experiment results experiment_results.RDS (an R RDS file). [file 13059_2021_2480_MOESM3_ESM.zip]

Archive with 1 entries (1 files):
- 94725087-0f11-41bb-9dc2-e84795131440
